# Supplementary material for: Computational Analysis of Reciprocal Association of Metabolism and Epigenetics in the Budding Yeast: A Genome-Scale Metabolic Model (GSMM) Approach
Source: PLoS One. 2014 Nov 3;9(11):e111686. doi: 10.1371/journal.pone.0111686 (PMC4218804; doi:10.1371/journal.pone.0111686)
Supplement: File S4 — The lowly expressed enzymes among the 100 top ranked centrality indices. (XLSX) [file pone.0111686.s004.xlsx]

## Sheet: Abbreviation
The centrality indices of nine models are separately available in the nine sheets of this file. In the first column of each sheet, the down-regulated enzymes of the model and in the next column, the symbol of the centrality is given. This information shows that the whether the lowly expressed enzyme of each model are among the 100 top ranks of centrality indices on enzyme-centric network of yeast…
Symbols	Centrality index
A	MCC=Maximal Clique Centrality
B	DMNC=Density of Maximum Neighborhood Component
C	MNC=Maximum Neighborhood Component
D	Degree
E	EPC=Edge Percolated Component
F	BottleNeck
G	EcCentricity
H	Closeness
I	Radiality
J	Betweenness
K	Stress
l	Clustering coefficient

## Sheet: Model 1
Reaction	100 Top Ranked Centrality
r_0226
r_1213
r_1184
r_1238
r_0986	G
r_0665	G

## Sheet: Model 2
Reaction	100 Top Ranked Centrality
r_0013
r_0098
r_0139
r_0204
r_0221
r_0273
r_0281
r_0282
r_0283
r_0284
r_0285
r_0286
r_0287
r_0288
r_0289	F
r_0290	F
r_0291	F
r_0292	F
r_0293	F
r_0294	F
r_0295	F
r_0296
r_0297
r_0298
r_0299
r_0346	E-D
r_0352
r_0353
r_0355
r_0368
r_0385	A-C-J-I-K-H-E-D
r_0386	A-C-L-E-D-H-K-I
r_0387	A-C-L-E-D-K-H-I
r_0389	A-C-D-E-L-K-H
r_0391	C-A-E-D-K-H
r_0395	C-F-J-A-K-E-D-I-H-G
r_0397	A-C-L-E-D-K
r_0398	C-A-K-E-D
r_0399
r_0400
r_0402
r_0404	B-C-L-A
r_0410	C
r_0412
r_0414	B-C-L-A
r_0415
r_0432	A-C-E-D-K-L
r_0433	C-A-K-E-H-D-I
r_0434	C-F-A-J-K-E-D-H-I
r_0435	C-A-K-F-E-D-H-I
r_0447
r_0462
r_0481
r_0483
r_0501	B-J
r_0514	G-H-I-J-K-E-D-A
r_0533
r_0534
r_0535
r_0550	F
r_0552	B
r_0558	C-J-A
r_0565
r_0675	I-B-H
r_0698	G
r_0720
r_0724
r_0733
r_0734
r_0767
r_0843
r_0883
r_0962	B
r_0968	G
r_0970
r_0971
r_0972
r_0973
r_0986	G
r_1021
r_1023
r_1030
r_1034
r_1035
r_1037
r_1037
r_1038	F
r_1040	I-B-H
r_1043
r_1049
r_1050	F
r_1055	I-J
r_1074
r_1134
r_1139
r_1166
r_1250
r_1251
r_1259
r_1260
r_1263	B

## Sheet: Model 3
Reaction	100 Top Ranked Centrality
r_0729	G
r_1011
r_0227
r_0788
r_0804
r_1034
r_1035
r_0173
r_0177
r_0139
r_0330
r_0528
r_0529
r_0017
r_0347
r_0350
r_0401	D-E-A-J-C-K-H
r_0407	D-E-A-C-K
r_0411	D-E-A-C-K
r_0767
r_0204
r_1028	B
r_0318
r_0447
r_0724
r_0733
r_0008	C-F-J
r_0514	G-H-I-J-K-E-D-A
r_1010
r_0770

## Sheet: Model 4
Reaction	100 Top Ranked Centrality
r_0243	L-G
r_0173
r_0177
r_0326
r_0327
r_0916
r_1185	B
r_1200	B
r_1212	B
r_1221	B
r_0558	C-J-A
r_0555
r_1095
r_0854	C
r_0226
r_0249
r_1143	G
r_0226
r_2126
r_0767
r_0530	F
r_1190	I
r_1196	I-H
r_1217	F-I-B-G

## Sheet: Model 5
Reaction	100 Top Ranked Centrality
r_0346	E-D
r_1244	L
r_0320
r_0984
r_0439

## Sheet: Model 6
Reaction	100 Top Ranked Centrality
r_0058
r_1270
r_1021
r_0375	C-E
r_0377
r_0379
r_0380
r_0382
r_1115
r_0399
r_0400
r_0402
r_0404	B-C-L-A
r_0410	C
r_0412
r_0414	B-C-L-A
r_0004
r_0671
r_1109
r_1132

## Sheet: Model 7 
Reaction	100 Top Ranked Centrality
r_0729	G
r_0902
r_0157	G
r_0478	G
r_0226
r_1134
r_1139
r_1166
r_0116
r_1169
r_1170
r_0854	C
r_0281
r_0282
r_0283
r_0284
r_0285
r_0286
r_0287
r_0288
r_0289	F
r_0290	F
r_0291	F
r_0292	F
r_0293	F
r_0294	F
r_0295	F
r_0296
r_0297
r_0298
r_0299
r_0859
r_1192	I
r_1201
r_1205	L
r_1211	L
r_1218
r_1219	B
r_1223
r_1224	L
r_1183	I-B
r_1192	I
r_1205	L
r_1211	L
r_1214
r_1215	L-B
r_1219	B
r_1223
r_1224	L
r_0315
r_0077
r_0078
r_0362
r_0906
r_0820
r_0995	G
r_0393	C-A-E-D-K-H
r_0394	C-A-K-E-D-H
r_0226
r_0916
r_0917	I-B-H-J
r_0148
r_0226

## Sheet: Model 8
Reaction	100 Top Ranked Centrality
r_0226
r_1095

## Sheet: Model 9
Reaction	100 Top Ranked Centrality
r_0729	G
r_0393	C-A-E-D-K-H
r_0394	C-A-K-E-D-H
r_0227
r_0362
r_0279
